# Supplementary material for: Abdominal fat depots and their association with insulin resistance in patients with type 2 diabetes
Source: PLoS One. 2023 Dec 8;18(12):e0295492. doi: 10.1371/journal.pone.0295492 (PMC10707599; doi:10.1371/journal.pone.0295492)
Supplement: S1 File — (XLSX) [file pone.0295492.s001.xlsx]

## Sheet: Sheet1
Status	Age	Sex	Ht. (in Mt)	Wt. (Kg)	BMI	Waist circumference	Hip circumference	W:H	Total Cholesterol	Triglycerides	HDL	LDL	VLDL	Sr. Cr.	HOMA- B	Log Transformed HOMA-IR	HOMA-R	Insulin (mu/L)	Glucose 1st month	Hb1Ac (%)	abdominal Visceral Fat (in cm Sq.)	abdominal Subcutaneous fat (in cm Sq.)	Liver % fat signal intensity	AVAT (Abdominal Visceral) size	ASAT (Abdominal Subcutaneous ) size
Non -Diabetic	54	Female	1.62	60	22.8624	104	104	1	198	132	44	128	26.4	1.1	11.376	-0.765345	0.171654	0.79	88	4.8	299.16	178.82	14.845	15877.1	22155.2
Non -Diabetic	39	Male	1.69	56	19.6072	78	84	0.928571	124	93	41	64	19	0.9		-0.58338	0.260988	1.51	70	4.4	126.4	156.3	5.6
Diabetic	70	Female	1.58	51	20.43	94	102	0.921569	212	153	54	127	30.6	0.92	40.36	-0.39794	0.4	2.13	82	5.2	32..97	80.5	3.26	21594.2	18238.3
Non -Diabetic	41	Female	1.58	59	23.634	94	96	0.979167	212	153	54	127	30.6	0.86	40.3579	-0.365262	0.431259	2.13	82	5.2	134.112	116.314	7.722	15670.3	10520.7
Non-Diabetic	75	Female	1.5	40	17.7778	66	78	0.846154	147	78	50	81	15.6	0.66	86.4	-0.363921	0.432593	2.4	73	5	148.44	112.6	4.3		38210
Non -Diabetic	65	Female	1.58	71	28.441	92	101	0.910891	272	90	45	108	18	0.88	32.976	-0.303137	0.49758	2.29	88	4.8	92.16	76.54	5.474	12550.3	15349.5
Non -Diabetic	55	Female	1.55	59	24.5578	88	98	0.897959	230	179	45	149	36	0.86	49.8316	-0.273685	0.532494	2.63	82	5.1	105.808	219.19	5.094	30635	14517.2
Non -Diabetic	62	Male	1.68	60	21.2585	92	90	1.02222	172	93	44	121	86	0.96	54.1895	-0.237275	0.579062	2.86	82	5.2	161.089	70.24	9.307	6825.1	8494.81
Non-Diabetic	80	Female	1.52	40	17.313	70	74	0.945946	91	85	36	38	17	0.89	152.1	-0.22728	0.592543	3.38	71	4.5	139.32	122.4	4.1		36022.7
Non -Diabetic	65	Female	1.42	45	22.317	74	66	1.12121	225	315	38	124	63	1.31	40.1538	-0.195667	0.637284	2.9	89	5.6	63.2	148.6	10.94	15568.5	17439.9
Diabetic	44	Female	1.52	41	17.7458	80	92	0.869565	267	190	86	143	38	1.71	40.6667	-0.168913	0.677778	3.05	90	6.1	148.44	112.68	5.2		21092.7
Non-Diabetic	24	Female	1.56	45	18.4911	74	86	0.860465	103	78	37	50	16	0.68	95.76	-0.114388	0.768444	3.99	78	4.5	116.48	132.22	4.1		17053.5
Non -Diabetic	50	Female	1.5	45	20	84	89.4	0.939597	185	42	44	139	32	0.89	117.692	-0.0982525	0.797531	4.25	76	5.2	57.7	62.99	4.22	19608.2	26789.8
Non-Diabetic	78	Female	1.6	80	31.25	94	96	0.979167	131	62	56	63	12.4	1.15	246.857	-0.0811157	0.82963	4.8	70	4.2	178.22	152.64	5.8		13254
Non -Diabetic	40	Male	1.62	54	20.5761	86	80.4	1.06965						0.8	66.2727	-0.0705811	0.85	4.05	85					15985.9	22810
Non -Diabetic	62	Female	1.6	70	27.3437	82	96	0.854167	164	138	52	84	28	0.82	70.2857	-0.0703919	0.85037	4.1	84	5.1	75.9186	88.73	5.102	40753.1	4601.68
Non-Diabetic	64	Male	1.62	55	20.9572	82	88	0.931818	158	149	46	82	29.8	0.77	115.714	-0.0677518	0.855556	4.5	77	4.8	188.44	130.97	5.3		24580
Non -Diabetic	69	Female	1.58	58	23.2335	86	96	0.895833	207	65	45	149	13	0.96	52.2667	-0.0599264	0.871111	3.92	90	5.3	61.988	106.84	5.596	9448.04	7129.97
Non -Diabetic	72	Female	1.58	72	28.8415	80	101	0.792079	136	191	39	59	38	0.96	45.1742	-0.0443776	0.902864	3.89	94	5.3	123.43	71.3	5.436	16027.9	12074.7
Non-Diabetic	60	Male	1.82	50	15.0948	80	92	0.869565	84	67	30	41	13	0.77	273.086	-0.0372625	0.917778	5.31	70	5.1	132.44	126.28	4		15327.3
Non -Diabetic	45	Male	1.72	68	22.9854	86	90	0.955556	161	52	44	107	12	1.01	115.44	-0.0332153	0.92637	4.81	78	5.1	105.421	87.142	3.131	9470.59	8452.65
Non Diabetic	39	Male	1.58	64	25.6369	98	105	0.933333	195	183	52	106	37	1.09	-2544.55	-0.0222764	0.95404	6.22	62.12	4.5	132.66	142.28	4.8
Non-Diabetic	45	Male	1.73	76	25.3934	81	98	0.826531	125	79	50	59	15.8	1.14	41	0.000964028	1.00222	4.1	99	4.6	158.4	124.4	6.3		12406.9
Non-Diabetic	40	Male	1.82	90	27.1706	102	104	0.980769	180	107	53	106	21	0.88	96.2526	0.0122225	1.02854	5.08	82	5.7	232.84	190.44	7.2		50518
Non -Diabetic	49	Female	1.6	38	14.8437	96	102	0.941176	252	135	52	134	27	1.04	48.1091	0.0192548	1.04533	4.41	96	5.4	232.148	389.2	19.52	17467.7	29371.2
Non -Diabetic	63	Male	1.68	55	19.487	88	94.6	0.930233	156	64	40	103	13	0.9	155.077	0.0215466	1.05086	5.6	76	5.7				13978.3	22697.4
Diabetic	66	Male	1.62	48	18.2899	80	85	0.941176	100	36	38	55	7	0.62		0.0330264	1.07901	3.8	115	5.8	112.64	168.38	6.2
Non -Diabetic	45	Male	1.75	70	22.8571	88	92	0.956522	176	184	42	109	25	0.89	160.062	0.0352864	1.08464	5.78	76	4.26	61.11	41.313	1.61	9753.76	5963.48
Non -Diabetic	72	Male	1.76	55	17.7557	81	76	1.06579	169	155	43	95	31	0.91	60.331	0.0429691	1.104	4.86	92	5.3	42.934	46.885	6.832	9805.89	8239.62
Non -Diabetic	66	Female	1.53	54	23.0681	92	88	1.04545	115	172	31	50	34.4	1.12	73.728	0.0462976	1.11249	5.12	88	4.8	183.85	157.98	5.293	11379.4	5090.49
Non -Diabetic	49	Female	1.48	55	25.1096	82	78	1.05128	206	148	40	96	38	0.9	82.1739	0.0472027	1.11481	5.25	86	5.6	104.42	190	16.08	19543.2	29946
Non -Diabetic	50	Male	1.56	40	16.4366	68	70	0.971429	176	54	49	86	13	0.9	171.692	0.0657503	1.16346	6.2	76	5.4	43.2	44.126	6.9	9220.14	9073.12
Non -Diabetic	43	Male	1.58	75	30.0433	88	103	0.854369	217	107	45	153	21	0.33	78.192	0.0718275	1.17985	5.43	88	5.4	177.342	112.081	10.795	24362.5	11545.6
Non -Diabetic	40	Male	1.62	58	22.1003	72	78	0.923077						0.9	151.2	0.0839801	1.21333	6.3	78	5.8				13592.2	8066.73
Non -Diabetic	51	Male	1.72	71	23.9995	76	80	0.95	205	82	52	135	16	0.79	101.486	0.089146	1.22785	5.92	84	4.7	125.312	100.83	6.342	11936.9	6814.87
Non -Diabetic	48	Male	1.63	75	28.2284	104	98	1.06122	201	178	39	141	19	0.9	153.12	0.0894603	1.22874	6.38	78	4.64	157.18	134.585	9.29	23971.2	17948.8
Non -Diabetic	50	Female	1.6	70	27.3437	88	98	0.897959	174	85	53	105	17	0.81	115.579	0.0916887	1.23506	6.1	82	4.6	209.15	180.362	8.65	16274.8	8631.17
Non -Diabetic	66	Male	1.68	61	21.6128	82	90	0.911111	151	88	62	71	18	1.29		0.0943546	1.24267	4.66	108	6	128.6	168.4	5.2
Non-Diabetic	36	Female	1.51	53	23.2446	83	98	0.846939	155	140	48	79	28	0.9	65.76	0.0998085	1.25837	5.48	93	4.4	134.56	128.28	5.4		10445.3
Diabetic	58	Female	1.6	78.4	30.625	112	110	1.01818	165	120	38	98	22	0.91	24.3148	0.100864	1.26143	4.12	124	8.1	158.54	83.41	12.542	18904.1	28139.2
Non Diabetic	75	Male	1.79	60	18.726	89	91	0.978022	110	145	37.4	44	29	1.22	135.529	0.100864	1.2642	6.4	80	5.9	204.6	199.3	6.2
Diabetic	61	Female	1.375	44	23.2727	76	84	0.904762	126	70	51.86	60	14	0.97		0.100864	1.26459	5.82	88	4.3	134.2	160.2	7.6
Non -Diabetic	40	Female	1.52	58	25.1039	88	98	0.897959	130	52	32	88	10	0.92	149.175	0.111686	1.29326	6.63	79	5	71.302	64.78	4.196	14866.9	28832.7
Non -Diabetic	64	Male	1.68	70	24.8016	94	90	1.04444	166	52	35	121	10.5	0.88	95.9478	0.114504	1.30168	6.13	86	4.8	128.451	108.25	5.891	14698.5	11645.7
Non Diabetic	64	Male	1.65	51	18.7328	86.5	89	0.97191	184	135	44	63.5	33.8	1.23	302.709	0.120574	1.32187	7.45	71.86	4.9	144.32	126.48	5.1
Non -Diabetic	70	Female	1.5	35	15.5556	68	70	0.971429	210	220	46	120	44	0.9	153	0.122681	1.32642	6.8	79	4.5	62.27	48.9	1.43	17638	7642.72
Non -Diabetic	45	Female	1.55	56	23.3091	85	92	0.923913	237	187	62	137	37	0.42	178.08	0.155043	1.42904	7.42	78	5.1	132.614	94.047	4.466	9452.13	17122.9
Non Diabetic	70	Male	1.63	59	22.2063	99	99	1	181	260	57	72	52	0.92	68.625	0.155336	1.43086	6.1	95	6.3	148.54	144.2	6.3
Diabetic	73	Male	1.7	72	24.9135	88	96	0.916667	172	171	56	82	34	1.09		0.158288	1.43975	4.9	119	7.3	140.6	198.5	6.2
Non -Diabetic	62	Male	1.72	68	22.9854	96	90	1.06667	174	85	32	105	37	1.12	72.3484	0.160161	1.44598	6.23	94	5.2	177.255	154.24	5.87	25601.5	21148.7
Non -Diabetic	57	Female	1.55	59	24.5578	80	93	0.860215	198	121	47.3	126	24	1.34	120.343	0.163161	1.456	7.02	84	4.8	92.576	230.9	8.654	9594.33	8832.46
Non -Diabetic	61	Female	1.58	62	24.8358	80	92	0.869565	126	84	54	55	16.8	0.75		0.17113	1.48296	7.15	84	6.5	132.2	145.2	6.1
Non-Diabetic	45	Male	1.69	64	22.4082	80	94	0.851064	146	120	45	77	24	0.85	243	0.176091	1.5	8.1	75	4.2	162.54	132.2	5.3		11333.2
Diabetic	66	Male	1.7	64	22.1453	84	90	0.933333	227	128	57	144	25.6	1.44		0.18385	1.52704	6.51	95	6.6	126.2	162.4	5.9
Non Diabetic	68	Male	1.61	63	24.3046	94	96.5	0.974093	64	43	42	13	9	1.7	66.533	0.193125	1.55915	6.45	97.9	5.35	172.2	148.6	5.4
Non -Diabetic	47	Female	1.52	56	24.2382	98	102	0.960784	186	138	52	96	24	0.9	103.68	0.19436	1.56444	7.2	88	5.6	120.9	177.28	9.4	14535.5	12079.2
Non -Diabetic	62	Female	1.61	52	20.061	68	70	0.971429	235	560	40	130	102	0.9	169.412	0.198725	1.58025	8	80	5.61	15.59	87.644	4.9	10228	16564.5
Non -Diabetic	48	Female	1.61	60	23.1473	102	106	0.962264	136	210	36	58	42	0.98	74.6182	0.209872	1.62133	6.84	96	5.6	81.4037	337.6	9.467	19017	31844.9
Non -Diabetic	35	Female	1.58	70	28.0404	86	99	0.868687	181	122	42	118	21	0.53	93.9857	0.215504	1.64249	7.31	91	5.5	193.597	208.43	10.318	22651.1	14018.1
Non -Diabetic	65	Female	1.63	48	18.0662	76	80	0.95	218	248	38	130	50	0.9	147.6	0.225437	1.68049	8.2	83	5.2	66.09	171.3	8.4	22175.7	14379.7
Non -Diabetic	58	Female	1.6	58	22.6562	86	88	0.977273	203	86	48	111	63	0.8	254.769	0.237146	1.72642	9.2	76	5.2	54.319	154.385	7.97	16047.5	13522
Diabetic	45	Male	1.74	74	24.4418	90	98	0.918367	180	140	40	112	28	0.64	28.4348	0.249515	1.7763	5.45	132	7.2	172.44	110.46	6.2		16284.9
Non Diabetic	52	Female	1.56	51	20.9566	86	84	1.02381	160	104	47.2	75	36	0.73	108	0.255273	1.8	8.1	90	6	118.46	122.89	5.4
Diabetic	55	Male	1.64	54	20.0773	64	66	0.969697	128	90	51	59	18	0.94	38.5263	0.257679	1.80741	6.1	120	14.4	172.44	115.2	7.1
Non -Diabetic	60	Male	1.62	56	21.34	104	96.3	1.07996	198	132	44	128	26.4	0.76	11.38	0.260071	1.82	0.79	88	4.8	69	87.6	7.2	21986.5	11651.4
Non Diabetic	58	Male	1.54	64	26.99	104	96.5	1.07772	122	138	40	54	28	0.93	216	0.262451	1.8305	9.42	78.7	5.3	142.54	112.28	4.9
Non Diabetic	61	Male	1.72	78	26.3656	101	107	0.943925	165	122	39	56.8	44.7	1.16	97.2	0.269513	1.86	8.1	93	5.4	278.44	201.37	7.12
Non Diabetic	44	Male	1.62	65	24.7676	97	99	0.979798	175	136	39	64	38	0.99	101.917	0.269513	1.86499	8.21	92	5.9	152.6	144.34	5.9
Non Diabetic	41	Male	1.64	54	20.0773	76	84	0.904762	79	122	27	28	24.4	0.93		0.272815	1.8742	8.93	85	6.4	114.6	132.2	4.8
Diabetic	66	Male	1.68	67	23.7387	100	104	0.961538	166	111	52	92	22	1.19	36.8571	0.303196	2.00667	6.45	126	6.7	184.2	156.44	6.9
Non -Diabetic	42	Female	1.58	54	21.63	88	108.6	0.810313	229	228	42	119	68	0.7	157.09	0.303196	2.01	9.6	85	5.3	71.2	267.9	3.92	19064.7	3912.53
Non -Diabetic	50	Female	1.59	65	25.71	102	105	0.971429	230	162	38	138	78	0.9	239.35	0.30963	2.04	24.6	100	5.67	95.8	283	13.15	33361.2	14010.2
Diabetic	68	Female	1.61	64	24.6904	81	95	0.852632	114	145	34	51	29	1.2	30.2795	0.314252	2.06183	6.14	136	7.6	184.22	150.62	5.4		21229.7
Non-Diabetic	36	Male	1.52	65	28.1337	94	102	0.921569	134	93	40	75	18.6	0.9	144	0.314335	2.06222	9.6	87	5.2	212.68	158.54	5.1		31485.3
Non-Diabetic	63	Female	1.54	55	23.1911	80	94	0.851064	140	144	54	57	29	1.1	54.072	0.321263	2.09538	7.51	113	5.7	128.84	121.08	5.1		18737.2
Non -Diabetic	58	Male	1.76	79	25.5036	103	98	1.05102	156	160	40	84	32	1.14	132.923	0.324206	2.10963	9.6	89	5.7	116.15	70.112	4.29	24713.3	7050.67
Non Diabetic	60	Female	1.3	48	28.4024	84	89	0.94382	131	144	47	55	29	1.04	78	0.32838	2.12815	8.45	102	5.9	128.48	122.65	4.9
Diabetic	69	Male	1.71	59	20.1771	94	96	0.979167	160	180	38	86	36	1.4	47.9123	0.32838	2.13274	7.32	118	6.9	292.56	194.28	10.6
Non Diabetic	50	Male	1.68	55	19.487	84	89	0.94382	132	143	44	59	28.6	0.88	128.8	0.332438	2.14667	9.66	90	5	122.46	120.98	4.4
Non -Diabetic	52	Female	1.61	55	21.22	102	106	0.962264	136	210	36	58	42	0.9	74.62	0.348305	2.23	6.84	96	5.6	72.19	159.9	7.77	12790.4	16350.6
Non Diabetic	65	Female	1.4	54	27.551	94	99	0.949495	129	95	47	63	19	0.61	90.9474	0.348305	2.23159	9.12	99.1	5.7	168.34	156.22	6.1
Diabetic	62	Female	1.64	63	23.4236	98	92	1.06522	150.4	67	34.8	102.5	13.43	0.47	29.0278	0.348973	2.23343	6.37	142	8.3	133.559	151.04	5.285	25639.4	24528
Diabetic	68	Female	1.52	72	31.1634	108	118	0.915254	210	95	49	142	19	1.01	23.578	0.355312	2.26627	5.96	154	7.9	252.117	218.27	10.211	10595.1	7922.62
Non Diabetic	62	Male	1.71	65	22.23	90	94	0.957447	163	182	53	74	36.4	1.14	94.2	0.361728	2.30267	9.42	99	6.1	132.52	126.64	5.2
Diabetic	38	Female	1.54	62	26.1427	88	93	0.946237	172	128	42	105	25.6	95	24	0.378061	2.38815	6.2	156	8.1	184.55	112.42	6.3		14481.7
Diabetic	67	Male	1.59	68	26.8977	98	102	0.960784	185	220	41	68	40	1	26.0958	0.383815	2.42042	6.45	151.98	7.5	178.64	110.56	8.2
Diabetic	62	Female	1.5	62	27.5556	86	96	0.895833	291	263				1.05		0.399674	2.50904	8.76	116	11.1	116.4	148.3	6.9
Diabetic	50	Male	1.76	65	20.984	88	90	0.977778	160	298	52	48	59.6	0.86	26.6	0.400058	2.51222	6.65	153	5.6	172.44	110.46	6.2		26044.7
Non Diabetic	65	Male	1.7	58	20.0692	73.5	89	0.825843	73	50	38.1	32	22	0.91	108.934	0.403121	2.53296	10.5	97.7	6.2	152.24	108.44	4.9
Non-Diabetic	46	Female	1.51	55	24.1217	82	97	0.845361	95	114	32	40	22.8	1.15	45.5625	0.404834	2.54	8.1	127	4.5	140.3	126.2	5.8		10139.4
Diabetic	55	Male	1.78	50	15.7808	98	90	1.08889	194	136	45	122	28	0.81	21.7049	0.405745	2.54533	6.21	166	8.6	172.609	215.7	14.698	23863.8	15632
Non-Diabetic	38	Female	1.68	45	15.9439	71	80	0.8875	182	147	57	96	29	0.69	108.411	0.406612	2.55042	10.54	98	4.4	108.44	120.68	3.8		30872
Diabetic	49	Female	1.48	54	24.653	78	96	0.8125	167	180	44	87	36	1	44.9723	0.409311	2.56632	8.12	128	7.1	212.68	158.54	5.1		20395.3
Diabetic	60	Male	1.68	68	24.093	91	106	0.858491	113	243	43	21	48.6	1.4	52.4746	0.4133	2.5906	8.6	122	6.4	184.88	134.12	7.9
Non -Diabetic	70	Female	1.6	64	25	82	96.5	0.849741	164	138	52	70	118	1.55	70.29	0.428135	2.68	4.1	84	5.1	133.1	206	8.26	13420.1	20563.8
Diabetic	49	Male	1.7	69	23.8754	85	93	0.913978	151	34	48	96	6.8	0.85	69.624	0.43105	2.69805	9.67	113	8	184.52	112.4	8.7		30923.1
Diabetic	52	Male	1.7	70	24.2215	102	93	1.09677	202	198	38	101	16	0.91	10.6491	0.448	2.80543	4.94	230	8.3	139.785	74.107	7.48	19492.5	13956.5
Diabetic	73	Female	1.51	58	25.4375	84	90	0.933333	142	102	44	78	20	1.04	24.2057	0.466659	2.92859	7.06	168	7.6	184.55	112.42	6.3		44011.3
Diabetic	30	Male	1.66	73	26.4915	99	101	0.980198	147	153	48.33	68	30.6	1.12		0.469113	2.94519	7.1	168	9.2	134.96	210.44	7.96
Non-Diabetic	45	Male	1.68	60	21.2585	82	98	0.836735	108	104	44	43	20.8	0.79	43.6932	0.473518	2.97521	8.86	136	5	184.22	150.62	5.4		10675.3
Diabetic	68	Female	1.53	68	29.0487	90	101	0.891089	171	223	59	67	45	0.98		0.495544	3.13383	13.36	95	7.5	124.2	168.6	7.2
Diabetic	67	Male	1.68	65	23.03	84	94	0.893617						1.04		0.499809	3.16089	7.62	168	8.3	136.24	210.2	7.4
Non -Diabetic	50	Male	1.62	56	21.3382	98	88	1.11364						0.96	280.8	0.504748	3.19704	15.6	83					12621.1	17853.7
Diabetic	58	Male	1.68	70	24.8016	96.5	94	1.0266	107	53	47.2	49	10.6	0.83	44.7158	0.510545	3.2399	9.44	139	6.5	184.2	110.28	8.5
Diabetic	60	Female	1.48	75	34.2403	115	110	1.04545	351	552	92.8	148	110.4	0.87	13.5652	0.514548	3.2735	5.98	221.7	7	152.92	128.42	7.88
Diabetic	54	Male	1.84	80	23.6295	86	79.6	1.0804	144	102	38	98	36	0.83	120	0.515089	3.27407	13	102	7.1				15209.5	20011.9
Diabetic	71	Male	1.73	61	20.3816	90	92	0.978261	88	77	35	38	15	1.03	30.6	0.519828	3.31143	8.33	161	10.1	164.84	100.52	7.4
Diabetic	62	Male	1.73	90	30.0712	112	109.5	1.02283	169.3	251.3	50.1	69	50.2	1.26	41.3934	0.528917	3.38208	9.44	145.1	7.4	232.88	128.64	10.9
Diabetic	64	Male	1.65	44	16.1616	78	72	1.08333	179	187	43	99	37.4	0.95	33.7404	0.533421	3.41523	8.81	157	7.7	144.234	182.41	7.119	4683.26	4565.72
Diabetic	67	Female	1.54	63	26.5643	84	96	0.875	148	118	61	63	23.6	0.66		0.536558	3.44311	11.43	122	6.3	123.2	162.1	6.3
Non-Diabetic	45	Male	1.68	64	22.6757	86	98	0.877551	156	120	48	84	24	0.75	626.727	0.543944	3.499	19.15	74	3.8	178.6	102.6	4.2
Non -Diabetic	56	Female	1.73	88	29.4	110	109	1.00917	174	105	64	89	21		136.65	0.546543	3.52	18.6	112	9.6	51.8	67.6	14	16453.6	24591.6
Diabetic	60	Female	1.69	59	20.6575	86	90	0.955556	148	124	42	81	25	0.84	39.2727	0.553793	3.57926	9.6	151	8.1	132.44	126.28	4		14366.9
Diabetic	52	Female	1.59	68	26.8977	80	96	0.833333	132	165	37	62	33	1.1	24.0397	0.564666	3.67091	8.08	184	9.2	206.44	112.4	7.3		23740.3
Diabetic	65	Male	1.62	64	24.3865	92	96	0.958333	95	129	24	45	25.8	0.96	46.8	0.564774	3.6721	10.4	143	7.2	192.6	114.24	8.46
Diabetic	55	Male	1.69	55	19.257	96	88	1.09091	184	130	38	120	32	1	23.8829	0.573748	3.74756	8.16	186	6.8	112.53	262.72	11.313	14084.4	18066.9
Diabetic	60	Female	1.52	60	25.9695	86	95	0.905263	190	116	58	109	23	0.77		0.583199	3.82805	7.91	196	10.9	120.6	154.2	8.3
Diabetic	69	Male	1.7	81	28.0277	100	108	0.925926	172	161	44	96	32	1.3		0.585914	3.85402	14.32	109	7.5	164.2	238.9	9.6
Non -Diabetic	50	Male	1.65	58	21.3039	96	99	0.969697	201	160	42	98	34	0.9	297.391	0.605797	4.03457	19	86	5.6				7643.67	2594.4
Diabetic	64	Female	1.55	82	34.1311	98	101	0.970297	219	145	39	153	29	0.86	18.504	0.607979	4.05489	7.71	213	9.4	151.79	94.203	16.364	8890.8	7360.14
Diabetic	51	Female	1.55	65	27.0552	110	106	1.03774	200	242	46	106	48.4	1.19	28.1846	0.609713	4.07111	9.16	180	8.6	249.99	205.59	10.578	6499.82	10316
Diabetic	61	Male	1.66	65	23.5883	98	99	0.989899	125	141	45	52	28.2	0.73	13.5224	0.61066	4.07637	6.78	243.5	10.3	176.24	118.46	6.8
Diabetic	50	Female							120	148	34	45	30	0.6	110.717	0.669191	4.66864	16.3	116	6.24				22746.2	8988.07
Diabetic	65	Male	1.65	80	29.385	101	92	1.09783	130	52	32	88	10	1.07	28.2094	0.674879	4.7302	10.03	191	8.1	149.65	99.49	7.634	16643.7	9997.23
Diabetic	40	Female	1.62	66	25.1486	106	110.5	0.959276	243	294	44	140	59	0.9	168.75	0.678383	4.76852	18.75	103	7.2	105.37	303.55	7.6	20589.8	26142.2
Diabetic	26	Male	1.79	60	18.726	100	96	1.04167	141	92	36	98	18	0.92	90.8571	0.694313	4.94667	15.9	126	7.1				19883	18830.2
Diabetic	63	Male	1.65	84	30.854	114	112	1.01786	176	131	46	104	26	1.64		0.703521	5.05267	12.87	159	8.3	162.8	232.9	11.4
Diabetic	60	Male	1.68	70	24.8016	102	95	1.07368	212	167	36	143	33.4	1.4	34.1568	0.740788	5.50538	11.86	188	7.5	245.32	175.41	11.74	8929.58	8749.05
Diabetic	68	Male	1.65	53	19.4674	83	86	0.965116	140	78	48	76	16	0.97		0.753617	5.67044	13.43	171	7.5	116.4	154.6	8.4
Diabetic	54	Male	1.62	65	24.7676	95	92	1.03261	144	173	46	64	35	1.06		0.756781	5.7119	15.32	151	7.9	132.2	178.6	7.3
Diabetic	61	Male	1.64	65	24.1672	96	86	1.11628	216	143	48	140	28	1.26	16.0315	0.773595	5.93738	9.04	266	8.8	129.997	85.71	2.652	10341.3	13462.1
Diabetic	55	Male	1.68	65	23.03	95	99	0.959596	201	134	39	135	27	1.42	20.1117	0.77636	5.97531	10	242	8.4	139.6	76.77	6.61	18091.1	16087.6
Diabetic	61	Female	1.41	60	30.18	98	86	1.13953	135	212	35	58	42	0.9	23.2	0.783189	6.07	13.34	270	10.6	140.58	151.2	9.2	21405.2	17777.8
Diabetic	70	Male	1.57	57	23.1247	94	96	0.979167	189	160	34	123	32	1.34	15.3421	0.795185	6.23763	9.12	277	9.2	184.68	112.34	8.66
Non-Diabetic	44	Male	1.68	60	21.645	86	90	0.955556							161.28	0.795871	6.24988	22.4	113	4.7	154.32	118.78	5.2
Diabetic	61	Female	1.54	70	29.5159	112	104	1.07692	174	137	57.9	89	27.4	0.84		0.79796	6.2837	14.97	170	9.9	135.6	170.6	8.4
Diabetic	63	Female	1.6	58	22.6562	106	107.5	0.986047	76	142	30	65	15	1.84	79.0244	0.809185	6.44444	18	145	8.94				28596.3	15733.6
Diabetic	52	Male	1.73	64	21.38	86	91.5	0.939891	94	87	35.8	41	17.4	1.09	13.205	0.822168	6.63546	8.84	304	10.08	158.4	100.68	7.1
Diabetic	62	Male	1.67	67	24.0238	90	84	1.07143	117	157	37	49	31	0.67		0.828668	6.74012	15.25	179	10.4	124.6	176.2	9.2
Diabetic	40	Male	1.69	45	15.7558	78	75	1.04	212	167	36	143	33.4	1.01	64.3636	0.850033	7.08	17.7	162	7.8	95.81	84.25	5.69	10996.4	4790.66
Diabetic	70	Female	1.51	64	28.0689	88	94	0.93617	281	175	61	135	35	0.7	16.9184	0.869272	7.40069	10.48	286	9.2	154.358	135.42	5.744	12020	20092.7
Diabetic	51	Female	1.55	62	25.8065	102	116	0.87931	212	167	36	143	33.4	0.91	20.0571	0.870889	7.4283	11.31	266	8.8	112.092	361.072	14.196	5837.37	5170.72
Diabetic	54	Female	1.57	56	22.719	96	104	0.923077	277	205	50	186	41	0.96	47.4968	0.87817	7.55388	16.36	187	9.6	290.28	203.76	5.926	13549.2	13113.9
Diabetic	48	Male	1.63	65	24.4646	94	98	0.959184	223	156	35	157	31	0.7	61.8113	0.880503	7.59457	18.2	169	8				23502.1	22463.1
Diabetic	78	Female	1.58	78	31.245	98	98	1	183.8	230	34	103.8	46	1.12	29.1954	0.912515	8.17551	14.03	236	9.5	198.611	154.12	10.954	18123.4	13407.7
Diabetic	50	Male	1.65	58	21.3	101	92	1.09783	130	52	32	88	10	1	28.21	0.922206	8.36	10.03	191	8.1	89.39	136.573	6.03	27835	22277.6
Diabetic	75	Female	1.58	58	23.2335	95	100	0.95	220	168	38	119	42	1	174.194	0.966576	9.25926	30	125	7.2	192.1	253.8	5.4	16709.4	12548.4
Diabetic	50	Female	1.58	75	30.0433	99	102	0.970588	166	180	42	88	36	0.6	41.5385	0.988262	9.73333	18	219	6.7	56.181	38.273	6.695	18457.3	44599.3
Diabetic	32	Female	1.58	80	32.0461	110	108	1.01852	170	145	42	99	29	0.6	226.473	1.0035	10.081	34.6	118	7.3	114.3	385.6		21152.3	7905.87
Diabetic	72	Female	1.55	65	27.0552	84	100	0.84	176	248	45	81	49.6	1.22	220.82	1.03749	10.9017	36.19	122	9.9	206.44	112.4	7.3		29205.3
Diabetic	50	Female	1.55	55	22.8928	93	105.7	0.879849	208	248	48	100	34	0.7	129.438	1.07954	12.0099	32	152	6.02				16496.3	9683.61
Diabetic	66	Female	1.53	61	26.0584	92	108	0.851852	226	192	45	143	38.4	1.02	23.1759	1.09163	12.349	16.03	312	10.3	207.31	144.72	11.596	14508.7	5685.74
Diabetic	51	Male	1.71	65	22.2291	92	102	0.901961	270	261	54	164	52.2	0.9	38.9908	1.12886	13.4542	21.12	258	13.8	188.67	136.76	9.652	17154.3	11564.5
Diabetic	58	Female	1.55	68	28.3039	95	105	0.904762	228	267	55	118	53	0.81	88.3024	1.14163	13.8559	30.17	186	8.5	196.52	168.34	10.164	14377.7	14354.3
Diabetic	50	Female	1.62	53	20.1951	89	88	1.01136	173	175	48	90	35	0.96	83.4783	1.20089	15.8815	32	201	8.4	31.2	65.18	8.87	19685.5	36993.5
Diabetic	50	Female	1.61	78	30.0914	99.5	101.5	0.980296	265	248	36	98	39	0.9	79.5092	1.30296	20.0889	36	226	9.01	143.21	124.47	14.2	25719.8	18495.4
Diabetic	59	Female	1.55	94	39.1259	117	110	1.06364	198	136	42	109	36	1.1	125.638	1.43488	27.2198	52	212	8.6	445.36	132.3	19.52	19414	11484.4
Diabetic	67	Male	1.67	57	20.4382	86	87.8	0.979499	125	80	28	81	16	0.9	98.0339	1.4558	28.563	48.2	240	8.6			8.07	14806.4	13942.8
Diabetic	37	Male	1.6	66	25.7812	93	91	1.02198	220	159	60	128	32	0.9	235.862	1.52621	33.5901	76	179	6.64	155.5	87.7	30.56	18473.4	21098.1
Diabetic	44	Female	1.45	45	21.4031	98	106.5	0.920188	161	121	39	98	24	0.69	27.8615	1.71584	51.9802	38	554	13.2	163.442	42.85		19173.2	10262.3
